# Supplementary material for: Characterization and Preliminary Application of a Novel Lytic Vibrio parahaemolyticus Bacteriophage vB_VpaP_SJSY21
Source: Int J Mol Sci. 2023 Dec 15;24(24):17529. doi: 10.3390/ijms242417529 (PMC10744069; doi:10.3390/ijms242417529)
Supplement: Supplementary file 1 [file ijms-24-17529-s001.zip]

Archive with 1 entries (1 files):
- ijms-2717552-supplementary.pdf
